# Supplementary material for: Complement inhibition by a unique cluster of immunomodulatory outer surface proteins of Borrelia recurrentis
Source: Nat Commun. 2026 Apr 29;17:3900. doi: 10.1038/s41467-026-72359-y (PMC13128870; doi:10.1038/s41467-026-72359-y)
Supplement: Supplementary file 4 — Source Data [file 41467_2026_72359_MOESM4_ESM.xlsx]

## Sheet: Fig. 5A-C Comp-inhibition
Assessment of the inhibitory capacity of Chi proteins on activation of the AP, CP, and LP
Fig. 5A
		NC	ChiA				ChiB				ChiC				ChiD				ChiE				BtcA				BGA66				BSA
			0.5 µM	1 µM	2 µM	4 µM	0.5 µM	1 µM	2 µM	4 µM	0.5 µM	1 µM	2 µM	4 µM	0.5 µM	1 µM	2 µM	4 µM	0.5 µM	1 µM	2 µM	4 µM	0.5 µM	1 µM	2 µM	4 µM	0.5 µM	1 µM	2 µM	4 µM	0.5 µM	1 µM	2 µM	4 µM
		1.008	0.896	0.741	0.742	0.572	0.738	0.728	0.62	0.541	0.819	0.664	0.641	0.325	0.742	0.604	0.453	0.31	0.659	0.467	0.467	0.119	0.666	0.704	0.731	0.777	0.631	0.434	0.355	0.16	1.094	0.781	0.683	1.061
		0.965	0.882	0.779	0.847	0.678	0.823	0.573	0.741	0.548	0.781	0.68	0.574	0.305	0.689	0.583	0.48	0.307	0.673	0.547	0.516	0.143	0.676	0.748	0.745	0.711	0.563	0.399	0.349	0.156	1.1	0.678	0.778	1.063
		0.753	1.169	0.767	0.842	0.698	0.722	0.588	0.694	0.466	0.82	0.608	0.566	0.32	0.68	0.576	0.382	0.275	0.697	0.524	0.465	0.15	0.758	1.043	1.037	0.779	0.64	0.464	0.397	0.136	0.82	0.771	0.686	0.976
		0.863	1.122	1.11	0.995	0.403	0.839	0.939	0.665	0.322	1.186	0.908	0.993	0.24	0.795	0.8	0.676	0.206	0.924	0.859	0.737	0.134	1.077	0.989	0.894	0.979	1.048	0.855	0.637	0.11	0.776	1.043	1.071	0.758
		0.902	1.118	1.045	0.993	0.398	0.987	0.903	0.693	0.431	1.108	0.865	1.101	0.304	0.893	0.727	0.73	0.245	0.985	0.815	0.743	0.143	1.09	0.915	0.947	0.828	0.833	0.784	0.62	0.104	1.101	0.989	0.937	0.937
		0.83	0.893	1.054	0.893	0.424	0.845	0.781	0.691	0.368	1.037	1.023	1.055	0.234	0.761	0.816	0.607	0.083	0.614	0.77	0.681	0.087	0.876	0.953	0.709	0.863	0.604	0.778	0.629	0.131	1.029	1.015	1.088	0.899
		0.793	0.736	0.817	0.941	0.443	0.803	0.716	0.523	0.311	0.883	0.965	0.828	0.32	0.702	0.75	0.607	0.285	0.614	0.503	0.462	0.131	0.842	0.835	1.117	0.696	0.709	0.559	0.448	0.133	0.989	0.657	1.011	0.721
		0.665	0.846	0.804	0.783	0.387	0.853	0.645	0.642	0.298	0.884	0.912	0.879	0.327	0.704	0.665	0.729	0.297		0.548	0.353	0.141	0.916	0.836		0.691	0.583	0.583	0.281	0.126	1	0.653	0.784	0.826
		1.194	1.172		0.891	0.341	1.136	0.666		0.273	0.978	0.974	0.732	0.294	0.713	0.716	0.617	0.203		0.574		0.141	0.829			0.673		0.526		0.124		0.681		0.754
		1.036			0.998	0.444	1.021			0.335		0.963	1.058					0.279				0.174				0.67				0.197				1.025
		1.029			0.86	0.422	1.174			0.364			0.95					0.257				0.177				0.688				0.176				0.931
		1.063				0.42				0.31			0.947					0.263				0.169				1.006				0.164				0.912
		1.001											1.092													1.309				0.161				0.991
		1.026											1.044													1.245				0.136				0.88
		1.202																												0.194				0.9
		1.203																												0.344				0.87
		1.05																												0.266				0.903
		0.727																												0.278				0.815
		0.693																												0.14				0.854
		0.745																												0.196				0.808
		0.716																												0.203				0.809
		0.714																												0.171
		0.711																												0.173
	Mean	0.9082	0.9816	0.8896	0.8895	0.4692	0.9037	0.7266	0.6586	0.3806	0.944	0.8562	0.89	0.2966	0.7421	0.693	0.5868	0.2508	0.738	0.623	0.553	0.1424	0.8589	0.8779	0.8829	0.8511	0.7014	0.598	0.4645	0.1736	0.9886	0.8076	0.8798	0.8901
	SD	0.177	0.1634	0.152	0.0862	0.1157	0.1533	0.1287	0.06598	0.09427	0.1415	0.1492	0.1917	0.0355	0.06755	0.09083	0.1233	0.06326	0.1519	0.1485	0.1469	0.02483	0.1527	0.1179	0.1608	0.2107	0.1643	0.1675	0.1438	0.05625	0.1262	0.1631	0.1674	0.09721
Controls: NC (Negative control), BSA, BtcA, BGA66
Fig. 5B
		NC	ChiA				ChiB				ChiE				BBK32205				CipA				BDU1066				BSA
			0.5 µM	1 µM	2 µM	4 µM	0.5 µM	1 µM	2 µM	4 µM	0.5 µM	1 µM	2 µM	4 µM	0.5 µM	1 µM	2 µM	4 µM	0.5 µM	1 µM	2 µM	4 µM	0.5 µM	1 µM	2 µM	4 µM	0.5 µM	1 µM	2 µM	4 µM
		1.034	1.378	1.03	0.918	0.675	1.21	1.006	1.117	0.9	1.361	0.869	0.758	0.828	0.148	0.146	0.13	0.222	0.682	0.625	0.599	0.73	1.178	1.17	1.149	1.13	0.75	0.881	0.694	0.997
		1.027	1.252	1.218	0.748	0.753	1.229	0.95	1.02	0.937	1.388	0.868	0.717	0.831	0.14	0.146	0.125	0.217	0.713	0.601	0.489	0.718	1.098	1.089	1.163	1.195	0.825	0.839	0.72	1.083
		1.039	1.05	0.824	0.812	1.105	1.225	0.989	1.14	1.003	1.363	0.923	0.774	0.841	0.141	0.132	0.122	0.199	0.773	0.594	0.552	0.685	1.071	1.181	1.19	1.22	0.788	0.884	1.393	1.011
		1.043	1.36	1.4	1.458	0.893	1.257	1.075	1.305	0.75	1.326	0.907	0.838	0.608	0.157	0.178	0.163	0.151	1.012	0.955	0.792	0.502	1.048	1.014	1.08	0.768	1.113	1.098	1.393	1.032
		1.171	1.062	1.307	1.256	0.879	1.16	1.032	1.34	0.73	1.362	0.975	0.818	0.623	0.142	0.15	0.163	0.185	1.019	0.985	0.856	0.573	0.989	1.039	1.037	0.765	1.139	1.137	1.406	0.985
		1.195	1.245	1.76	1.578	0.959	1.215	1.186	1.223	0.747	1.303	0.937	0.85	0.635	0.188	0.163	0.17	0.181	1.061	0.894	0.818	0.557	1.063	1.024	1.064	0.85	1.06	1.166	0.884	1.067
		1.152	0.716	0.762	0.52	0.823	1.025	1.186	0.869	0.723	1.32	0.702	0.705	0.615	0.203	0.238	0.248	0.33	0.8	0.778	0.739	0.556	0.862	0.887	0.817	0.976	0.934	0.938	0.915	0.808
		1.134	0.642	0.93	0.558	0.842	1.11	1.353	0.838	0.701	0.908	0.774	0.764	0.705	0.223	0.232	0.288	0.302	0.868	0.853	0.712	0.644	0.857	0.897	0.798	0.851	0.826	0.854	0.944	0.793
		1.235	0.687	0.732	0.882		1.137		0.901	0.723	0.957		0.777	0.764	0.324	0.392	0.288	0.34	0.84	0.893		0.662	0.857	0.867	0.842	0.818	1.01	0.813	0.856	0.786
		0.954	0.636	0.813	0.849						0.954				0.139	0.237		0.239					0.8	0.945	0.898		0.934	0.919	0.83	0.784
		0.991	0.921	0.777	0.915										0.211	0.248		0.3					0.87	1.01	0.96		0.918	0.968	0.882	0.95
		0.809													0.18	0.291		0.314					0.813	1.129	0.832		1.052	0.772	1.214	1.324
		0.843																						1.133			1.109	0.828	1.118	0.934
		1.088																						1.126			1.178	1.194	1.066	0.714
		0.978																									0.818	1.045	0.926	0.837
		1.094																									1.161	1.08	0.774	0.891
		1.118																									0.936	0.804	0.837	0.969
		0.933																									0.864	1.158		0.998
		1.06																										0.786		1.361
		1.014																										0.693
		1.226																										0.681
	Mean	1.05419	0.9954	1.05	0.954	0.8661	1.174	1.097	1.084	0.8016	1.224	0.8694	0.7779	0.7167	0.183	0.2128	0.1886	0.2483	0.8631	0.7976	0.6946	0.6252	0.9588	1.037	0.9858	0.9526	0.9675	0.9304	0.9913	0.9644
	SD	0.111444	0.2911	0.3319	0.3408	0.13	0.07362	0.135	0.1878	0.1128	0.1983	0.09034	0.05006	0.1006	0.05379	0.07636	0.06788	0.06547	0.1386	0.1548	0.1335	0.08079	0.1294	0.1066	0.1458	0.1839	0.139	0.1594	0.2344	0.1707
Controls: NC (Negative control), BSA, BBK32205, CipA, BDU1066
Fig. 5C
		NC	ChiA				ChiB				ChiE				CipA				Vsp1				BSA
			0.5 µM	1 µM	2 µM	4 µM	0.5 µM	1 µM	2 µM	4 µM	0.5 µM	1 µM	2 µM	4 µM	0.5 µM	1 µM	2 µM	4 µM	0.5 µM	1 µM	2 µM	4 µM	0.5 µM	1 µM	2 µM	4 µM
		0.95	0.598	0.453	0.515	0.439	0.563	0.638	0.786	0.388	0.472	0.474	0.369	0.259	0.143	0.143	0.15	0.122	0.489	0.701	0.525	0.458	0.578	0.554	0.706	0.474
		0.833	0.532	0.516	0.572	0.825	0.512	0.428	0.879	0.409	0.465	0.367	0.341	0.287	0.145	0.13	0.152	0.114	0.617	0.392	0.47	0.511	0.43	0.5	0.469	0.394
		0.518	0.606	0.624	0.57	0.482	0.454	0.518	0.944	0.413	0.43	0.39	0.363	0.28	0.141	0.153	0.146	0.165	0.429	0.401	0.459	0.534	0.487	0.509	0.335	0.42
		0.695	0.611	0.744	0.808	0.504	0.997	0.977	0.931	0.51	0.79	0.782	0.593	0.387	0.392	0.424	0.462	0.284	1.058	1.089	1.051	0.856	0.789	0.498	0.732	0.586
		0.732	0.612	0.574	0.802	0.443	0.922	0.928	0.453	0.655	0.798	0.698	0.66	0.414	0.257	0.397	0.276	0.285	1.109	1.059	0.994	0.758	0.565	0.558	0.642	0.539
		0.768	0.791	0.766	0.804	0.906	0.683	0.997	0.584	0.793	0.894	0.768	0.364	0.451	0.342	0.422	0.332	0.144	0.929	0.9	0.937	0.708	0.506	0.512	0.67	0.589
		0.565	0.634	0.42	0.654	0.52	0.516	0.787	0.436	0.555	0.498	0.38	0.406	0.263	0.22	0.209	0.322	0.173	0.905	0.541	0.775	0.477	0.429	0.429	0.294	0.754
		0.645	0.81	0.459	0.704	0.438	0.611	0.583	0.785	0.499	0.489	0.248	0.401	0.213	0.197	0.243	0.277	0.154	0.538	0.712	0.493	0.59	0.533	0.533	0.414	0.298
		0.645	0.666		0.626	0.39	0.817	0.834	0.518	0.56	0.52	0.507	0.484	0.435	0.195	0.23	0.197	0.223	0.726	0.652	0.333	0.528	0.486	0.486	0.501	0.602
		0.497	0.758			0.32	0.582	0.571	0.422	0.562	0.687	0.552	0.594	0.386	0.438	0.323	0.43	0.269	0.658	0.779	0.446	0.553	0.513	0.79	0.337	0.679
		0.525	0.462				0.584	0.618	0.615	0.381	0.479	0.563	0.546	0.481	0.221	0.258	0.297	0.209	0.546	0.684	0.315	0.646	0.276	0.582	0.615	0.479
		0.493					0.735	0.608	0.557	0.36	0.622	0.741		0.348	0.242	0.432	0.488	0.276	0.648	0.583	0.885	0.566	0.483	0.393	0.919	0.666
		0.881					0.676	0.889		0.994	0.481	0.457		0.464	0.378	0.259	0.392	0.255		0.604	0.658	0.637	0.525	0.538	0.713	0.564
		0.606					0.851			0.937	0.784	0.543		0.693	0.418	0.421	0.41	0.231		0.591		0.747	0.392	0.317	0.922	0.72
		0.691								1.006					0.447			0.298		0.728		0.833	0.597	0.486	0.634	0.809
		0.52																0.217					0.572	0.697	0.614	0.956
		0.542																0.242					0.683	0.516	0.495	0.468
		0.551																					0.916	0.567	0.744	0.57
		0.884																					0.57	0.518	0.545	0.525
		0.721																					0.81	0.597	0.683	0.558
		0.614																					0.807	0.81	0.549	0.606
		0.668																					0.605	0.962	0.591	0.564
		0.654																					0.621	1.08	0.674	0.306
		0.648																						0.29	1.03	0.296
		0.706																						0.252	0.536	0.425
		0.504																						0.366	0.426
		0.536																							0.519
		0.695																							0.855
	Mean	0.653107	0.6436	0.5695	0.6728	0.5267	0.6788	0.7212	0.6592	0.6015	0.6006	0.5336	0.4655	0.3829	0.2784	0.2889	0.3094	0.2154	0.721	0.6944	0.6416	0.6268	0.5727	0.5515	0.613	0.5539
	SD	0.124	0.1068	0.1326	0.1125	0.1884	0.1649	0.189	0.1958	0.2267	0.1581	0.1645	0.1143	0.1241	0.1125	0.1129	0.1174	0.06008	0.2266	0.2024	0.2574	0.1273	0.149	0.1902	0.1811	0.1587
Controls: NC (Negative control), BSA, CipA, Vsp1

## Sheet: Fig. 6A TP inhibition
Chi proteins terminate activation of the TP an inhibits C9 polymerisation
Fig. 6A
				ChiA			ChiB			ChiC			ChiD			ChiE			CspA			CihC			HcpA			BSA
		NC	Vn	0.5 µM	1 µM	2 µM	0.5 µM	1 µM	2 µM	0.5 µM	1 µM	2 µM	0.5 µM	1 µM	2 µM	0.5 µM	1 µM	2 µM	0.5 µM	1 µM	2 µM	0.5 µM	1 µM	2 µM	0.5 µM	1 µM	2 µM	0.5 µM	1 µM	2 µM
		1.107	0.234	0.72	0.679	0.79	0.355	0.178	0.104	0.405	0.307	0.143	0.287	0.181	0.135	0.25	0.137	0.086	1.121	0.92	0.631	0.05	0.047	0.072	1.193	0.83	0.563	1	0.965	0.756
		0.951	0.133	0.595	0.569	0.726	0.262	0.125	0.079	0.407	0.226	0.091	0.407	0.116	0.093	0.316	0.128	0.117	0.637	0.912	0.609	0.064	0.042	0.039	0.987	0.79	0.432	1.105	1.069	0.816
		0.885	0.033	1.048	0.565	0.785	0.378	0.238	0.138	0.209	0.369	0.18	0.437	0.222	0.1	0.203	0.124	0.123	1.196	0.791	0.591	0.026	0.111	0.044	1.07	0.911	0.415	1.087	0.719	0.716
		1.112	0.034	1.138	0.985	0.643	0.547	0.2	0.16	0.548	0.396	0.182	0.422	0.305	0.106	0.317	0.064	0.097	0.946	0.787	0.513	0.07	0.053	0.059	0.771	0.694	0.865	0.802	0.923
		0.943	0.085	0.89	0.797	0.705	0.522	0.194	0.123	0.501	0.254	0.137	0.47	0.191	0.102				0.952	0.807	0.661	0.052	0.053	0.049		0.994	0.546	0.996	0.773
		1.061	0.114	0.99	0.997		0.33	0.192	0.128	0.548	0.327	0.175	0.309	0.128	0.11							0.061	0.049	0.046		0.689	0.766		0.888
		0.796	0.124				0.404	0.211						0.193												0.782
		0.836	0.146
	Mean	0.9614	0.112875	0.8968	0.7653	0.7298	0.3997	0.1911	0.122	0.4363	0.3132	0.1513	0.3887	0.1909	0.1077	0.2715	0.1133	0.1058	0.9704	0.8434	0.601	0.05383	0.05917	0.0515	1.005	0.8129	0.5978	0.998	0.8895	0.7627
	SD	0.1214	0.0609066	0.206	0.1945	0.0609	0.1024	0.0347	0.02796	0.1286	0.06528	0.03532	0.0736	0.06279	0.01457	0.05539	0.03328	0.01723	0.2154	0.06676	0.0557	0.01555	0.02572	0.01205	0.1776	0.1108	0.1814	0.1202	0.1278	0.05033
Controls: NC (Negative control), Vn (Vitronectin), BSA

## Sheet: Fig. 7A PLG interaction
Interaction of Chi proteins with plasminogen
Fig. 7A
		ChiA	ChiB	ChiC	ChiD	ChiE	HcpA	BBA70	Vsp1	BSA
		0.328	0.597	0.796	0.582	0.595	0.428	1.089	0.158	0.021
		0.375	0.619	0.833	0.442	0.651	0.434	0.627	0.144	0.005
		0.44	0.603	0.806	0.515	0.641	0.416	0.851	0.154	-0.014
		0.369	0.603	0.672	0.422	0.561	0.454	1.079	0.095	0.013
		0.228	0.597	0.702	0.338	0.675	0.611	0.759	0.091	0.011
		0.198	0.589	0.621	0.335	0.558	0.377	0.709	0.09	0.018
		0.179	0.732	0.612	0.684	0.733	0.478	1.104	0.163	0.016
		0.2	0.715	0.663	0.678	0.904	0.517	1.172	0.155	0.012
		0.375	0.79	0.586	0.423	0.773	0.562	1.174	0.132	0.047
		0.435	0.774	0.602						0.056
			0.675	0.727
			0.698	0.853
	Mean	0.3127	0.666	0.7061	0.491	0.6768	0.4752	0.9516	0.1313	0.0185
	SD	0.1018	0.07416	0.09562	0.1326	0.1119	0.07521	0.2144	0.03083	0.02
Controls: HcpA, BBA70, Vsp1 BSA

## Sheet: Fig. 7B-F PLG interaction
Interaction of Chi proteins with plasminogen
Fig. 7B
	Concentration [µM]	ChiA						Mean	SD
	0.01			0.025	0.019			0.022	0.004243
	0.025			0.009	0.007		0.153	0.05633	0.08372
	0.05		0.033	0.128	0.057	0.019	0.043	0.056	0.04258
	0.1	0.026	0.012	0.121	0.042	0.016	0.026	0.0405	0.04078
	0.25	0.084	0.085	0.157	0.045	0.038	0.095	0.084	0.04263
	0.5	0.158	0.193	0.199	0.075	0.085	0.129	0.1398	0.05289
	0.75	0.158	0.201	0.252	0.152	0.147	0.126	0.1727	0.04599
	1	0.248	0.295	0.335	0.176	0.197	0.213	0.244	0.06114
	1.5	0.254	0.335	0.421	0.268	0.225	0.245	0.2913	0.07376
	2	0.381	0.403	0.544	0.234	0.262	0.26	0.3473	0.1189
Fig. 7C
	Concentration [µM]	ChiB			Mean	SD
	0.01	0.183	0.125	0.132	0.1467	0.03166
	0.025	0.228	0.176	0.176	0.1933	0.03002
	0.05	0.296	0.281	0.239	0.272	0.02955
	0.1	0.388	0.328	0.233	0.3163	0.07816
	0.25	0.747	0.597	0.685	0.6763	0.07537
	0.5	0.648	0.626	0.758	0.6773	0.07072
	0.75	0.943	0.763	0.865	0.857	0.09027
	1	0.742	0.877	0.893	0.8373	0.08295
	1.5	0.937	0.796	0.828	0.8537	0.07392
	2	0.839	0.882	0.817	0.846	0.03306
Fig. 7D
	Concentration [µM]	ChiC									Mean	SD
	0.01	0.17	0.069	0.059	0.032	0.059	0.084	0.083	0.016	0.108	0.07556	0.04491
	0.025	0.177	0.055	0.154	0.126	0.157	0.127	0.115	0.133	0.156	0.1333	0.03531
	0.05	0.412	0.296	0.33	0.209	0.111	0.258	0.223	0.255	0.229	0.2581	0.08399
	0.1	0.545	0.456	0.43	0.28	0.381	0.346	0.332	0.423	0.388	0.3979	0.07746
	0.25	0.752	0.644	0.586	0.844	0.471	0.466	0.648	0.651	0.66	0.6358	0.1206
	0.5	0.973	0.897	0.834	0.785	0.689	0.684	0.762	0.905	0.734	0.807	0.1018
	0.75	1.1	0.86	0.863	0.754	0.717	0.741	0.943	0.977	0.94	0.8772	0.1264
	1	1.049	0.854	0.975	0.83	0.76	0.829	0.991	0.959	0.973	0.9133	0.09681
	1.5	1.154	1.027	1.008	0.878	0.698	0.867	0.964	1.05	0.993	0.9599	0.1312
	2	1.252	1.152	1.417	0.87	0.999	0.846	1.007	1.077	0.914	1.059	0.188
Fig. 7E
	Concentration [µM]	ChiD			Mean	SD
	0.01	0.141	0.107	0.128	0.1253	0.01716
	0.025	0.222	0.153	0.168	0.181	0.03629
	0.05	0.209	0.17	0.23	0.203	0.03045
	0.1	0.361	0.26	0.287	0.3027	0.05229
	0.25	0.513	0.53	0.469	0.504	0.03148
	0.5	0.662	0.525	0.561	0.5827	0.07102
	0.75	0.823	0.701	0.651	0.725	0.08848
	1	0.879	0.638	0.812	0.7763	0.1244
	1.5	0.83	0.713	0.843	0.7953	0.0716
	2	0.795	0.643	0.779	0.739	0.08352
Fig. 7F
	Concentration [µM]	ChiD			Mean	SD
	0.01	0.224	0.186	0.205	0.205	0.019
	0.025	0.27	0.269	0.249	0.2627	0.01185
	0.05	0.396	0.394	0.298	0.3627	0.05601
	0.1	0.522	0.402	0.451	0.4583	0.06034
	0.25	0.795	0.627	0.944	0.7887	0.1586
	0.5	0.844	0.643	0.841	0.776	0.1152
	0.75	0.972	0.839	0.89	0.9003	0.0671
	1	1.199	0.902	1.086	1.062	0.1499
	1.5	0.154	0.848	1.201	0.7343	0.5327
	2	0.189	0.773	1.16	0.7073	0.4888

## Sheet: Fig. 7G C3 degradation
Interaction of Chi proteins with plasminogen

## Sheet: Fig. 8A-B SBA assay
Chi proteins protect spirochetes from complement-mediated killing and facilitate complement resistance
Fig. 8A													Fig. 8B
		NHS	WB	ChiA	ChiB	ChiC	ChiD	ChiE	BGA66	BSA	hiNHS				G1/pKFSS1 (NHS treated)	G1/pKFSS1 (hiNHS treated)	G1/CihC	G1/HcpA	G1/ChiA	G1/ChiB	G1/ChiC	G1/ChiD	G1/ChiE
		24.8062	24.031	44.9612	65.8915	74.4186	82.9457	60.4651	102.326	34.8837	82.9457				25	84	26.47	93.33	4	79.8319	69.9248	85.7143	11.1111
		30.4762	6.66667	39.0476	52.381	57.1429	70.4762	70.4762	95	20	81.9048				26.3158	95.9596	38.46	53.84	10.101	89.7436	101.681	87.4016	25
		22.5	33.75	35	90	83.75	75	66.2791	94.186	32.5	103.75				24.2991	102.174	28.57	45.45	5.43478	53.4161	89.011	94.4444	11.9718
		13.9535	11.6279		82.5581	66.2791	74.4186			17.4419	88.3721				0		57.14	87.5
	Mean	22.93	19.02	39.67	72.71	70.4	75.71	65.74	97.17	26.21	89.24				0		60.22	91
	SD	6.861	12.24	5.01	16.89	11.36	5.226	5.027	4.483	8.761	10.08				0
															14.28
															0
															0
															0
	NHS	Non-immune human serum													14.28
	hiNHS	heat-inactivated NHS													17.86
	WB	wash buffer, solvens control													5.6
	BSA	bovine serum albumin													18.1818
	G1/pKFSS1	B. garinii G1 containing the empty vector pKFSS1													3.26087
														Mean	9.939	94.04	42.17	74.22	6.512	74.33	86.87	89.19	16.03
	Controls: BGA66, hiNHS, BSA													SD	10.44	9.237	15.77	22.73	3.19	18.78	15.99	4.631	7.782

## Sheet: Fig. S8A-C Comp-inhibition
Assessment of the inhibitory capacity of Chi proteins on activation of the AP, CP, and LP
Fig. S8A
		NC	ChiA	ChiB	ChiC	ChiD	ChiE	BtcA	BGA66	BSA
		1.008	0.572	0.541	0.325	0.31	0.119	0.777	0.16	1.061
		0.965	0.678	0.548	0.305	0.307	0.143	0.711	0.156	1.063
		0.753	0.698	0.466	0.32	0.275	0.15	0.779	0.136	0.976
		0.863	0.403	0.322	0.24	0.206	0.134	0.979	0.11	0.758
		0.902	0.398	0.431	0.304	0.245	0.143	0.828	0.104	0.937
		0.83	0.424	0.368	0.234	0.083	0.087	0.863	0.131	0.899
		0.793	0.443	0.311	0.32	0.285	0.131	0.696	0.133	0.721
		0.665	0.387	0.298	0.327	0.297	0.141	0.691	0.126	0.826
		1.036	0.341	0.273	0.294	0.203	0.141	0.67	0.124	0.754
		1.029	0.444	0.335		0.279	0.174	0.688	0.197	1.025
		1.063	0.422	0.364		0.257	0.177		0.176	0.931
		1.001	0.42	0.31		0.263	0.169		0.164	0.912
		1.026							0.161	0.991
		0.727							0.136	0.88
		0.693							0.194	0.9
		0.745							0.14	0.854
		0.716							0.196	0.808
		0.714							0.203	0.809
		0.711							0.171
	Mean	0.8547	0.4692	0.3806	0.2966	0.2508	0.1424	0.7682	0.1561	0.8947
	SD	0.1415	0.1157	0.09427	0.0355	0.06326	0.02483	0.09872	0.02989	0.1036
Controls: NC (Negative control), BSA, BtcA, BGA66
Fig. S8B
		NC	ChiA	ChiB	ChiC	ChiD	ChiE	CihC	BDU1066	BSA
		1.079	0.826	1.177	0.763	0.664	0.828	0.181	1.296	0.819
		1.008	0.866	0.633	0.774	0.607	0.831	0.153	1.305	0.842
		1.109	0.909	0.667	0.73	0.763	0.841	0.166	1.282	0.818
		1.025	1.052	1.209	1.057	1.106	0.608	0.294	0.818	1.214
		1.053	1.08	1.113	1.12	0.988	0.623	0.513	0.788	1.31
		1.015	1.003	1.138	1.093	1.064	0.635	0.248	0.848	1.223
		1.094	1.171	1.031	1.104	0.76	0.615	0.197	0.98	1.002
		0.986	1.046	1.09	1.258	0.854	0.705	0.213	0.967	0.996
		0.913	1.12	1.13	1.02	0.899	0.764	0.23	1.013	0.972
	Mean	1.031	1.008	1.021	0.991	0.8561	0.7167	0.2439	1.033	1.022
	SD	0.06084	0.1177	0.2163	0.1882	0.1738	0.1006	0.1099	0.2101	0.1868
Controls: NC (Negative control), BSA, CihC, BDU1066
Fig. S8C
		NC	ChiA	ChiB	ChiC	ChiD	ChiE	CipA	Vsp1	BSA
		1.082	0.848	0.817	0.951	0.829	0.259	0.219	0.511	0.765
		0.63	0.845	0.798	0.888	0.857	0.287	0.177	0.534	0.728
		0.881	0.924	0.661	0.886	0.802	0.28	0.208	0.856	0.726
		0.874	0.778	0.63	0.91	0.709	0.387	0.119	0.758	0.61
		0.829	0.806	0.684	0.906	0.679	0.414	0.104	0.708	0.591
		0.865	0.816	0.616	0.8	0.732	0.451	0.103	0.59	0.557
		0.452	0.986	0.784	0.965	0.843	0.263	0.213	0.528	0.826
		0.471	0.932	0.752	0.948	0.698	0.213	0.469	0.553	0.75
		1.22	0.99	0.787	0.95	0.754	0.52	0.237	0.646	0.75
		0.833					0.58		0.566
		0.962					0.601		0.637
		0.732					0.435		0.747
		0.565					0.386		0.833
		0.645					0.481
		0.565					0.348
		0.645					0.464
	Mean	0.766	0.8806	0.7254	0.9116	0.767	0.3981	0.2054	0.6513	0.7003
	SD	0.21	0.07921	0.07788	0.05112	0.06728	0.1171	0.1117	0.1184	0.09151
Controls: NC (Negative control), BSA, CipA, Vsp1

## Sheet: Fig. S9A-I Comp-binding
Binding of Chi proteins to different complement components of the AP, CP and LP
Fig. S9A (Binding to C3)
		ChiA	ChiB	ChiC	ChiD	ChiE	CbiA	BGA66	BtcA	BSA
		0.432	1.095	1.305	0.564	0.339	0.983	0.389	0.089	0.139
		0.42	1.279	1.379	0.714	0.273	0.989	0.281	0.053	0.092
		0.458	1.177	1.114	0.57	0.295	0.838	0.241	0.054	0.094
		0.188	0.983	0.788	0.47	0.68	0.829	0.133	0.011	0.132
		0.246	1.042	0.812	0.503	0.513	0.82	0.151	0.013	0.133
		0.207	0.989	0.739	0.531	0.504	0.867	0.145	0.004	0.074
		0.379	0.975	1.017	0.385	0.641	0.886	0.18	0.042	0.121
		0.325	1.151	1.012	0.315	0.552	0.879	0.227	0.041	0.145
		0.349	0.996	0.969	0.39	0.442	0.643	0.21	0.052	0.186
		0.318						0.238	0.083
		0.278						0.22	0.055
		0.251						0.253	0.069
	Mean	0.3209	1.076	1.015	0.4936	0.471	0.8593	0.2223	0.04717	0.124
	SD	0.08951	0.1069	0.2229	0.1203	0.146	0.1018	0.06992	0.0271	0.0337
Fig. S9B (Binding to FB)
		ChiA	ChiB	ChiC	ChiD	ChiE	CbiA	BGA66	BtcA	BSA
		0.108	0.144	0.107	0.075	0.331	0.058	0.009	0.025	0.039
		0.089	0.141	0.035	0.013	0.347	0.091	0.016	0.014	0.001
		0.082	0.189	0.083	0.119	0.179	0.22	0.049	0.047	0.001
		0.08	0.23	0.1	0.096	0.162	0.104	0.024	0.025	0.04
		0.064	0.199	0.108	0.169		0.116	0.116	0.008	0.08
		0.048	0.195	0.04	0.192		0.078	0.107	0.024	0.069
		0.064	0.215	0.032	0.038		0.078	0.127	0.052	0.033
		0.06	0.185	0.051	0.077		0.019	0.032	0.048	0.03
		0.097	0.214	0.027	0.094		0.09	0.068		0.017
		0.01	0.247	0.082	0.134		0.146	0.016		0.079
		0.077	0.247	0.145	0.084		0.13	0.163		0.072
		0.06	0.216		0.078		0.06	0.121		0.07
		0.172	0.368				0.311	0.181		0.058
		0.118	0.371				0.309	0.144		0.049
		0.077	0.335				0.18	0.113		0.071
		0	0.165				0.011
		0.091	0.231				0.015
		0	0.2
	Mean	0.07206	0.2273	0.07364	0.09742	0.2548	0.1186	0.08573	0.03038	0.04727
	SD	0.04208	0.06748	0.0391	0.05047	0.09775	0.09105	0.05823	0.01657	0.02697
Fig. S9C (Binding to C5)
		ChiA	ChiB	ChiC	ChiD	ChiE	CbiA	BGA66	BtcA	BSA
		0.232	0.706	0.322	0.279	0.359	2.012	0.356	0.39	0.277
		0.166	0.603	0.276	0.216	0.35	1.842	0.3	0.314	0.212
		0.272	0.632	0.338	0.233	0.339	1.965	0.25	0.357	0.249
		0.234	0.84	0.567	0.414	0.493	1.665	0.393	0.359	0.262
		0.237	0.781	0.513	0.405	0.449	1.587	0.461	0.324	0.223
		0.277	0.849	0.466	0.384	0.474	1.557	0.37	0.593	0.266
		0.172	0.771	0.271	0.323	0.368	1.587	0.409	0.344	0.244
		0.161	0.73	0.248	0.329	0.32	1.309	0.321	0.343	0.28
		0.208	0.704	0.296	0.285	0.324	1.205	0.292	0.326	0.265
	Mean	0.2177	0.7351	0.3663	0.3187	0.3862	1.637	0.3502	0.3722	0.2531
	SD	0.04384	0.08463	0.1176	0.07204	0.06701	0.2731	0.06595	0.08585	0.02339
Fig. S9D (Binding to C1q)						Fig. S9E (Binding to C1r)									Fig. S9F (Binding to C4)					Fig. S9G (Binding to C4b)
		ChiE	CihC	BSA			ChiA	ChiB	ChiC	ChiD	ChiE	BBK32205	BSA			ChiE	CbiA	BSA			ChiE	CbiA	BSA
		1.203	1.242	0.45			0.222333	0.123	0.245	0.119	0.141	4.11567	0.106667			0.482	1.311	0.199			0.688	1.486	0.226
		1.119	1.202	0.348			0.164333	0.1	0.085	0.084	0.129	4.22167	0.0786667			0.435	1.18	0.217			0.644	1.407	0.2
		1.132	1.417	0.314			0.197333	0.125	0.124	0.092	0.174	4.17767	0.139667			0.426	1.549	0.23			0.738	1.556	0.191
		1.087	1.153	0.332			0.246667	0.149	0.127667	0.108333	0.167667	3.92167	0.0773333			0.321	0.984	0.139			0.49	1.321	0.091
		1.07	1.095	0.268			0.235667	0.183	0.121667	0.0963333	0.164667	3.82967	0.0503333			0.234	0.983	0.13			0.45	1.076	0.105
		1.001	1.298	0.263			0.236667	0.216	0.121667	0.110333	0.165667	3.71467	0.102333			0.417	1.059	0.146			0.39	1.18	0.116
		1.178	1.359	0.294			0.206	0.145	0.0846667	0.08	0.224333	4.272	0.078			0.582	1.014	0.124			0.451	1.093	0.11
		1.111	1.118	0.271			0.196	0.103	0.0626667	0.087	0.173333	4.311	0.078			0.639	1.054	0.109			0.418	1.069	0.116
		1.099	1.105	0.293			0.247	0.246	0.0696667	0.111	0.195333	4.226	0.116			0.654	1.089	0.124			0.396	1.111	0.124
	Mean	1.111	1.221	0.3148		Mean	0.2169	0.1544	0.1158	0.09867	0.1706	4.088	0.09189		Mean	0.4656	1.136	0.1576		Mean	0.5183	1.255	0.1421
	SD	0.05912	0.1166	0.0585		SD	0.02799	0.05071	0.05459	0.0139	0.02782	0.213	0.02667		SD	0.1409	0.1869	0.0452		SD	0.1343	0.1906	0.04936
Fig. S9H (Binding to FH)											Fig. S9I (Binding to FI)
		ChiA	ChiB	ChiC	ChiD	ChiE	CbiA	BtcA	BSA			ChiA	ChiB	ChiC	ChiD	ChiE	CipA	BGA66	BtcA	BSA
		0.025	0.152	0.036	0.047	0.047	1.073	0.177	0.078			0.144	0.093	0.123	0.145	0.137	1.005	0.141	0.088	0.065
		0.015	0.108	0.029	0.047	0.093	1.108	0.148	0.077			0.118	0.096	0.105	0.145	0.123	0.874	0.138	0.081	0.065
		0.031	0.122	0.022	0.046	0.101	1.099	0.154	0.081			0.132	0.094	0.105	0.125	0.143	0.976	0.153	0.119	0.075
		0.019	0.107	0.004	0.031	0.053	1.422	0.345	0.088		Mean	0.1313	0.09433	0.111	0.1383	0.1343	0.9517	0.144	0.096	0.06833
		0.033	0.077	0.004	0.004	0.083	1.357	0.256	0.092		SD	0.01301	0.001528	0.01039	0.01155	0.01026	0.06881	0.007937	0.02022	0.005774
		0.022	0.086	0.103	0.016	0.056	1.415	0.334	0.102
		0.016	0.094	0.03	0.041	0.097	1.329	0.342	0.088
		0.009	0.079	0.076	-0.041	0.089	1.252	0.378	0.085
		0.021	0.093	0.024	0.047		1.312		0.09
		0.021	0.021						0.009
		0.088	0.021						0.016
		0.039	0.088						0.037
		0.06	0.039						0.013
		0.008	0.06						0.017
		0.032	0.008						0.008
			0.032						0.004
									0.014
									0.023
	Mean	0.02927	0.07419	0.03644	0.02644	0.07738	1.263	0.2668	0.05122
	SD	0.02082	0.04076	0.03271	0.02967	0.0218	0.1374	0.09537	0.03757

## Sheet: Fig. S10A-K C-binding (dosis)
Dose-dependent binding of Chi proteins to different complement components
Fig. 10A (binding of ChiA to C3b)
	Concentration of C3b [nM]	ChiA									Mean	SD	BSA									Mean	SD
	5	0.194	0.196	0.209	0.234	0.269	0.276	0.302	0.331	0.309	0.2578	0.05151	0.14	0.183	0.172	0.146	0.143	0.155	0.189	0.257	0.202	0.1763	0.03741
	10	0.339	0.294	0.365	0.339	0.329	0.344	0.406	0.45	0.393	0.3621	0.0471	0.167	0.193	0.197	0.23	0.2	0.19	0.264	0.277	0.278	0.2218	0.04181
	15	0.401	0.358	0.394	0.382	0.405	0.444	0.5	0.524	0.503	0.4346	0.06054	0.198	0.216	0.244	0.301	0.254	0.25	0.3	0.285	0.345	0.2659	0.04609
	20	0.496	0.45	0.458	0.446	0.505	0.46	0.546	0.606	0.633	0.5111	0.0696	0.228	0.255	0.257	0.413	0.308	0.282	0.362	0.368	0.391	0.3182	0.06706
	25	0.486	0.504	0.595	0.423	0.57	0.586	0.584	0.663	0.661	0.5636	0.07957	0.235	0.267	0.283	0.362	0.296	0.294	0.391	0.425	0.447	0.3333	0.07501
Fig. 10B (binding of ChiB to C3b)
	Concentration of C3b [nM]	ChiB									Mean	SD	BSA									Mean	SD
	5	0.406	0.404	0.45	0.507	0.488	0.615	0.552	0.712	0.501	0.515	0.09975	0.143	0.127	0.16	0.213	0.213	0.206	0.098	0.085	0.109	0.1504	0.05045
	10	0.627	0.771	0.708	0.699	0.808	0.777	0.881	0.901	0.764	0.7707	0.08685	0.148	0.178	0.157	0.296	0.256	0.267	0.135	0.141	0.134	0.1902	0.0643
	15	0.619	0.913	0.932	0.934	1.041	1.07	1.128	1.187	1.168	0.9991	0.176	0.168	0.155	0.184	0.263	0.3	0.32	0.148	0.158	0.16	0.2062	0.06837
	20	0.835	0.962	1.01	0.891	0.917	1.073	1.335	1.235	1.269	1.059	0.1809	0.184	0.182	0.189	0.268	0.294	0.305	0.175	0.186	0.174	0.2174	0.05471
	25	0.876	1.036	0.983	1.024	0.973	0.972	1.363	1.307	1.34	1.097	0.1857	0.16	0.275	0.22	0.373	0.493	0.493	0.233	0.188	0.185	0.2911	0.1304
Fig. 10C (binding of ChiC to C3b)
	Concentration of C3b [nM]	ChiC									Mean	SD	BSA									Mean	SD
	5	0.451	0.624	0.603	0.595	0.56	0.564	0.746	0.639	0.733	0.6128	0.08997	0.127	0.128	0.146	0.143	0.131	0.128	0.107	0.125	0.157	0.1324	0.01446
	10	0.842	0.864	0.901	0.792	0.848	0.928	1.16	1.117	1.135	0.9541	0.1429	0.14	0.144	0.149	0.162	0.165	0.167	0.15	0.135	0.161	0.1526	0.01163
	15	1.011	0.979	0.958	1.062	0.838	1.14	1.305	1.266	1.401	1.107	0.1851	0.165	0.155	0.161	0.235	0.223	0.228	0.166	0.147	0.188	0.1853	0.03443
	20	1.155	1.122	1.181	1.162	1.063	1.242	1.418	1.454	1.479	1.253	0.1562	0.203	0.195	0.209	0.228	0.252	0.236	0.095	0.201	0.198	0.2019	0.04458
	25	1.063	1.111	1.088	1.087	1.013	1.119	1.507	1.313	1.432	1.193	0.1781	0.183	0.191	0.217	0.214	0.243	0.212	0.151	0.197	0.204	0.2013	0.02564
Fig. 10D (binding of ChiD to C3b)
	Concentration of C3b [nM]	ChiD									Mean	SD	BSA									Mean	SD
	5	0.352	0.358	0.362	0.481	0.498	0.503	0.574	0.691	0.669	0.4987	0.1284	0.185	0.166	0.234	0.17	0.21	0.224	0.201	0.234	0.248	0.208	0.02958
	10	0.537	0.487	0.472	0.745	0.731	0.81	0.951	0.941	0.872	0.7273	0.1881	0.227	0.207	0.216	0.232	0.26	0.267	0.285	0.291	0.273	0.2509	0.03097
	15	0.657	0.611	0.607	0.988	1.019	1.046	1.266	1.101	1.032	0.9252	0.2392	0.274	0.272	0.241	0.324	0.329	0.321	0.357	0.386	0.366	0.3189	0.0482
	20	0.705	0.666	0.728	1.14	1.195	1.112	1.153	1.044	1.115	0.9842	0.2177	0.334	0.272	0.281	0.384	0.38	0.395	0.39	0.386	0.392	0.3571	0.04923
	25	0.801	0.763	0.817	1.133	1.243	1.274	1.237	1.11	1.053	1.048	0.2036	0.392	0.354	0.372	0.408	0.423	0.385	0.457	0.469	0.384	0.4049	0.03846
Fig. 10E (binding of ChiE to C3b)
	Concentration of C3b [nM]	ChiE									Mean	SD	BSA									Mean	SD
	5	0.226	0.225	0.228	0.199	0.115	0.088	0.214	0.186	0.219	0.1889	0.05184	0.034	0.032	0.02	0.007	0	-0.001	0.007	0.006	0	0.01167	0.01365
	10	0.318	0.381	0.391	0.346	0.289	0.276	0.472	0.397	0.451	0.369	0.06794	0.057	0.055	0.057	0.045	0.027	0.036	0.064	0.056	0.069	0.05178	0.01341
	15	0.369	0.479	0.354	0.394	0.254	0.234	0.572	0.424	0.598	0.4087	0.126	0.057	0.062	0.057	0.068	0.061	0.042	0.095	0.08	0.08	0.06689	0.01585
	20	0.44	0.378	0.317	0.623	0.469	0.394	0.714	0.481	0.645	0.4957	0.1352	0.062	0.071	0.063	0.103	0.103	0.08	0.093	0.089	0.096	0.08444	0.01613
	25	0.55	0.54	0.449	1.142	1.069	0.848	0.746	0.754	0.763	0.7623	0.2341	0.1	0.123	0.12	0.242	0.206	0.241	0.102	0.127	0.097	0.1509	0.06087
Fig. 10F (binding of ChiB to C5)
	Concentration of C5 [nM]	ChiB												Mean	SD	BSA												Mean	SD
	5	0.0583333	0.0193333	0.0433333	0.160667	0.150667	0.121667	0.199333	0.185333	0.279333	0.0516667	0.0496667	0.165667	0.1238	0.07968	0.0426667	0.0646667	0	0	0.0156667	0	0.007	0.002	0.042	0.0803333	0.0973333	0.0963333	0.03733	0.03867
	10	0.131333	0.136333	0.171333	0.293667	0.283667	0.275667	0.341333	0.586333	0.417333	0.232667	0.183667	0.246667	0.275	0.1291	0.0266667	0	0.0636667	0	0.133667	0.0146667	0.039	0.042	0.177	0.0263333	0.0143333	0.0973333	0.05292	0.05584
	15	0.198333	0.213333	0.239333	0.390667	0.389667	0.363667	0.429333	0.506333	0.498333	0.326667	0.246667	0.309667	0.3427	0.1054	0.129667	0.0626667	0.0326667	0	0.0706667	0	0.057	0.039	0.027	0.0523333	0.0673333	0.0673333	0.0505	0.03513
	20	0.199333	0.261333	0.246333	0.499667	0.486667	0.502667	0.498333	0.481333	0.561333	0.330667	0.288667	0.431667	0.399	0.125	0.126667	0.128667	0.179667	0	0.0166667	0.0416667	0.054	0.045	0.007	0.0353333	0.0463333	0.0593333	0.06175	0.055
	25	0.461333	0.471333	0.499333	0.534667	0.594667	0.674667	0.443333	0.678333	0.531333	0.318667	0.444667	0.418667	0.5059	0.1049	0.116667	0.0786667	0.172667	0	0.0786667	0	0.041	0.062	0.031	0.0613333	0.0423333	0.0513333	0.06133	0.04818
Fig. 10G (binding of ChiE to C5)
	Concentration of C5 [nM]	ChiE									Mean	SD	BSA												mean	SD
	5	0.0716667	0.0406667	0.0586667	0.263667	0.226667	0.226667	0.114667	0.0676667	0.144667	0.1353	0.08451	0.0426667	0.0646667	0	0	0.0156667	0	0.007	0.002	0.042	0.0803333	0.0973333	0.0963333	0.03733	0.03867
	10	0.156667	0.147667	0.123667	0.467667	0.444667	0.337667	0.207667	0.267667	0.262667	0.2688	0.1261	0.0266667	0	0.0636667	0	0.133667	0.0146667	0.039	0.042	0.177	0.0263333	0.0143333	0.0973333	0.05292	0.05584
	15		0.202667	0.271667	0.341667	0.243667	0.308667	0.170667	0.173667	0.204667	0.24	0.06315	0.129667	0.0626667	0.0326667	0	0.0706667	0	0.057	0.039	0.027	0.0523333	0.0673333	0.0673333	0.0505	0.03513
	20	0.204667	0.189667	0.253667	0.343667	0.307667	0.282667	0.191667	0.203667	0.334667	0.2572	0.06242	0.126667	0.128667	0.179667	0	0.0166667	0.0416667	0.054	0.045	0.007	0.0353333	0.0463333	0.0593333	0.06175	0.055
	25		0.560667		0.390667	0.492667	0.374667	0.316667	0.227667	0.347667	0.3876	0.1106	0.116667	0.0786667	0.172667	0	0.0786667	0	0.041	0.062	0.031	0.0613333	0.0423333	0.0513333	0.06133	0.04818
Fig. 10H (binding of ChiE to C1q)
	Concentration of C1q [nM]	ChiE												Mean	SD	BSA												Mean	SD
	5	0.282	0.22	0.263	0.713	0.59	0.712	0.272	0.284	0.278	0.331	0.378	0.405	0.394	0.1774	0.059	0.039	0.061	0.042	0.026	0.041	0.049	0.057	0.08	0.066	0.111	0.084	0.05958	0.0234
	10	0.483	0.454	0.414	1.063	1.014	1.175	0.574	0.603	0.562	0.624	0.728	1.056	0.7292	0.2718	0.09	0.082	0.12	0.057	0.074	0.066	0.11	0.142	0.145	0.272	0.177	0.244	0.1316	0.0692
	15	0.723	0.688	0.587	1.183	1.371	1.443	0.905	0.903	1.134	1.066	1.092	1.373	1.039	0.2832	0.134	0.125	0.149	0.111	0.091	0.101	0.188	0.25	0.282	0.303	0.299	0.33	0.1969	0.3992
	20	0.932	0.872	0.908	1.783	1.985	1.777	1.135	1.15	1.113	1.372	1.211	1.648	1.324	0.7931	0.165	0.181	0.22	0.167	0.179	0.171	0.394	0.435	0.491	0.516	0.503	0.549	0.3309	0.1623
	25	1.269	2.128	1.413	2.161	2.228	2.239	1.312	1.477	1.449	1.78	2.142	2.054	1.775	0.3973	0.205	0.2	0.252	0.376	0.263	0.254	0.549	0.559	0.578	0.785	0.694	0.669	0.4487	0.2129
	50	1.949	1.978	2.065	2.765	2.845	2.822	1.908	1.926	2.03	2.825	2.943	2.74	2.4	0.447	0.48	0.454	0.51	0.834	0.407	0.457	1.016	0.961	0.819	1.214	1.246	1.286	0.807	0.3382
	100	2.502	2.425	2.828	3.257	3.483	3.131	2.876	2.93	3.071	3.486	3.289	3.49	3.064	0.3644	0.842	0.708	0.811	0.751	0.771	0.778	1.4	1.299	1.425	1.859	1.954	2.016	1.218	0.5091
	200	2.873	2.872	2.675	3.524	3.23	3.487	3.354	3.235	3.269	3.575	3.394	3.651	3.262	0.3081	0.814	0.955	1.024	1.546	1.51	1.545	1.616	1.742	1.816	1.958	2.377	2.327	1.603	0.4961
Fig. 10I (binding of ChiE to C4)
	Concentration of C4 [nM]	ChiE									Mean	SD	BSA									Mean	SD
	5	0.17	0.128	0.129	0.081	0.068	0.04	0.099	0.027	-0.083	0.07322	0.07406	0.026	0.044	0.068	0.028	0.019	0.028	0.036	-0.006	-0.123	0.01333	0.0548
	10	0.199	0.182	0.18	0.136	0.119	0.075	0.104	0.067	0.02	0.1202	0.06024	0.033	0.073	0.041	0.061	0.039	0.046	0.042	-0.004	-0.085	0.02733	0.04709
	15	0.262	0.171	0.183	0.18	0.19	0.147	0.146	0.113	0.055	0.1608	0.05695	0.018	0.029	0.027	0.071	0.041	0.065	0.077	-0.033	-0.067	0.02533	0.04818
	20	1.07	0.249	0.317	0.212	0.184	0.167	0.259	0.065	0.139	0.2958	0.2994	0.09	0.051	0.061	0.085	0.089	0.091	0.117	-0.008	-0.073	0.05589	0.06002
	25	0.572	0.555	0.578	0.337	0.328	0.261	0.376	0.077	0.167	0.3612	0.1801	0.122	0.196	0.082	0.14	0.111	0.148	0.149	0.027	-0.107	0.09644	0.0898
	50	0.615	0.654	0.617	0.36	0.379	0.42	0.495	1.057	0.84	0.6041	0.229	0.212	0.219	0.242	0.237	0.221	0.205	0.222	0.206	0.339	0.2337	0.04145
	100	1.1	1.044	0.974	0.951	0.801	1.044	1.111	1.574	1.397	1.111	0.236	0.445	0.44	0.434	0.379	0.411	0.418	0.465	0.36	0.453	0.4228	0.0347
	200	1.59	1.512	1.575	1.478	1.447	1.524	1.958	2.27	2.184	1.726	0.3215	0.848	0.84	0.856	0.716	0.809	0.59	0.846	0.764	0.629	0.7664	0.1005
Fig. 10J (binding of ChiE to C4b)
	Concentration of C4b [nM]	ChiE										Mean	SD	BSA												Mean	SD
	5	0.094	0.141	0.157	0.155	0.132	0.165	0.112	0.034	-0.025	0.084	0.09525	0.06071	0.019	0.006	0.03	0.103	0.048	0.045	0.086	0.05	0.052	0.013	0.023	0.032	0.04225	0.02882
	10	0.054	0.182	0.199	0.293	0.212	0.241	0.184	0.19	0.07	0.152	0.1667	0.07061	0.035	0.014	0.025	0.085	0.062	0.084	0.095	0.092	0.069	0.051	0.045	0.058	0.05958	0.02664
	15	0.075	0.275	0.197	0.141	0.243	0.241	0.197	0.254	0.165	0.27	0.1781	0.08844	-0.012	-0.009	0.006	0.125	0.085	0.149	0.106	0.085	0.085	0.104	0.079	0.099	0.07517	0.05227
	20	0.104	0.464	0.551	0.604	0.388	0.382	0.295	0.432	0.358	0.365	0.3538	0.1574	0.094	0.02	0.034	0.181	0.163	0.206	0.138	0.135	0.124	0.123	0.107	0.107	0.1193	0.05389
	25	0.299	0.364	0.346	0.282	0.445	0.387	0.366	0.545	0.573	0.664	0.4171	0.1192	0.083	0.122	0.17	0.155	0.131	0.168	0.179	0.158	0.165	0.137	0.131	0.165	0.147	0.02724
	50	0.727	0.68	0.795	0.71	0.74	0.634	0.608				0.6407	0.1287	0.16	0.114	0.246	0.257	0.261	0.245	0.203	0.258	0.234				0.2198	0.05138
	100	2.264	2.269	2.112	1.229	1.219	1.083	1.219				1.648	0.4827	0.463	0.408	0.513	0.472	0.458	0.421	0.519	0.521	0.501				0.4751	0.04186
	200	3.492	2.817	3.224	1.84	2.044	1.956	2.246				2.418	0.6092	0.645	0.673	0.833	0.653	0.792	1.056	1.039	1.214	0.946				0.8723	0.2035

## Sheet: Fig. S12B-D ChiB Variants
Functional analyses of ChiB variants
Fig. S12B (AP inactivation)
		NC	ChiB	Y177A	R226E	W255A	Δ97-107 (Loop)	Δ1-57 (N-terminal)	BtcA	BGA66	BSA
		1.377	0.415	1.112	0.698	0.822	0.845	0.806	1.175	0.376	1.092
		1.282	0.4	1.035	0.79	0.845	0.726	0.774	1.394	0.262	0.977
		1.653	0.475	1.136	0.683	0.781	0.927	0.74	1.192	0.316	1.129
		1.189	0.437	0.983	0.595	0.72	0.841	0.677	1.286	0.483	1.191
		1.231	0.693	1.058	0.971	0.733	0.707	0.713	0.971	0.313	1.229
		1.243	0.554	1.034	0.974	0.701	0.791	0.728	1.14	0.645	1.246
		1.142	0.422	1.018	1.1	0.627	0.675	0.574	0.994	0.405	1.218
		1.092	0.476	0.93	0.854	0.724	0.7	0.851	0.881	0.263	1.006
		0.932	0.482	1.002	0.887	0.721	0.766	0.614	1.137	0.498	1.186
		0.806	0.345	0.747	0.544	0.681	0.695	0.466	0.929	0.29	1.032
		0.978	0.379	0.729	0.586	0.564	0.576	0.574	0.725	0.276	0.849
		0.853	0.337	0.928	0.632	0.61	0.689	0.469	0.842	0.297	0.943
		1.272	0.426	0.751	0.509	0.543	0.803	0.526	0.796	0.469	0.976
		0.956	0.419	0.721	0.591	0.487	0.763	0.568	0.906	0.561	0.962
		1.132	0.452	0.705	0.4	0.441	0.749	0.584	0.847	0.388	1.014
		0.693	0.407	0.748	0.671			0.593	0.706	0.217
		0.713	0.361	0.704	0.577			0.579		0.284
		0.727	0.411	0.706	0.549			0.602		0.319
		1.073								0.42
		0.812								0.354
		0.818								0.329
										0.176
										0.187
										0.199
	Mean	1.046	0.4384	0.8915	0.7006	0.6667	0.7502	0.6354	0.9951	0.347	1.07
	SD	0.2512	0.08264	0.1604	0.1888	0.1188	0.08499	0.1116	0.2039	0.1194	0.1234
Fig. S12C (C3b binding)
		ChiB	Y177A	R226E	W255A	Δ97-107 (Loop)	Δ1-57 (N-terminal)	BtcA	BGA66	CbiA	BSA
		1.285	1.487	1.629	1.238	1.319	1.527	0.141	0.447	1.449	0.134
		1.5	1.43	1.344	0.979	1.475	1.725	0.172	0.363	1.256	0.156
		1.196	1.251	1.261	1.432	1.384	1.691	0.125	0.38	1.53	0.188
		1.518	1.323	1.57	0.954	1.299	1.543	0.089	0.256	1.253	0.134
		1.65	1.402	1.588	1.437	1.317	1.706	0.167	0.221	1.092	0.169
		1.461	1.055	1.159	1.36	1.385	1.724	0.18	0.281	1.406	0.179
		1.135	1.252	1.31	1.178	0.92	1.223	0.109	0.191	1.196	0.105
		1.221	1.216	1.15	1.212	0.967	1.225	0.12	0.217	1.226	0.116
		1.187	0.727	0.821	1.104	0.898	1.315	0.116	0.216	1.133	0.105
		0.768	0.815	0.86	0.752	0.657	0.951	0.07	0.15	0.827	0.057
		0.695	0.794	0.704	0.801	0.57	0.739	0.084	0.166	0.899	0.072
		0.787			0.806	0.697	1.025	0.073	0.192	0.879	0.083
	Mean	1.2	1.159	1.218	1.104	1.074	1.366	0.1205	0.2567	1.179	0.1248
	SD	0.3142	0.2714	0.3184	0.2453	0.3247	0.3385	0.03823	0.09339	0.2263	0.04266
Fig. S12D (C5 binding)
		ChiB	Y177A	R226E	W255A	Δ97-107 (Loop)	Δ1-57 (N-terminal)	BtcA	BGA66	CbiA	BSA
		0.486	0.595	0.645	0.411	0.595	0.479	0.114	0.204	1.518	0.072
		0.442	0.649	0.532	0.337	0.473	0.624	0.108	0.233	1.558	0.103
		0.417	0.657	0.577	0.345	0.572	0.524	0.138	0.191	1.613	0.032
		0.354	0.379	0.556	0.297	0.359	0.303	0.067	0.15	1.595	0.053
		0.521	0.386	0.471	0.333	0.383	0.475	0.105	0.232	1.357	0.047
		0.533	0.355	0.452	0.283	0.337	0.339	0.072	0.153	1.498	0.061
		0.185	0.229	0.269	0.206	0.249	0.25	0.045	0.107	0.721	0.022
		0.201	0.296	0.209	0.124	0.256	0.248	0.059	0.112	0.815	0.012
		0.154	0.235	0.268	0.157	0.233	0.238	0.009	0.09	0.655	0.048
		0.319	0.359	0.393	0.286	0.319	0.345	0.106	0.127	0.757	0.069
		0.361	0.361	0.415	0.282	0.324	0.371	0.129	0.118		0.029
		0.36	0.374	0.412	0.272	0.334	0.387	0.08	0.13		0.068
	Mean	0.3611	0.4063	0.4333	0.2778	0.3695	0.3819	0.086	0.1539	1.209	0.05133
	SD	0.1285	0.1475	0.1345	0.08131	0.119	0.1215	0.03755	0.04943	0.4136	0.02539

[truncated: 4 more sheets: Fig. S13 PLG activation, Fig. S14A-G qRT (GOF strains),  Fig. S15A qRT Br PAbJ, Table S3]
